# Supplementary material for: Epithelioid Mesothelioma Cells Exhibit Increased Ferroptosis Sensitivity Compared to Non-Epithelioid Mesothelioma Cells
Source: Cancers (Basel). 2025 Dec 13;17(24):3983. doi: 10.3390/cancers17243983 (PMC12731133; doi:10.3390/cancers17243983)
Supplement: Supplementary file 1 [file cancers-17-03983-s001.zip]

Archive with 1 entries (1 files):
- cancers-4007978-supplementary.pdf
